# Supplementary material for: Properties of essential oils absorbed on the surface of cardboard pieces after using atmospheric-pressure plasma treatments to develop long-lasting Varroa miticides in honeybees (Apis mellifera)
Source: PLoS One. 2024 Feb 8;19(2):e0297980. doi: 10.1371/journal.pone.0297980 (PMC10852235; doi:10.1371/journal.pone.0297980)
Supplement: S1 Table — (XLSX) [file pone.0297980.s001.xlsx]

## Sheet: Sheet1
S1 Table Release rates (mean ± SE) of cinnamon essential oil from cardboards using different solvent, liquid paraffin, canola and sunflower oil, coconut oil and rice bran oil (n = 6/treatment group).
Solvent	Release rate of cinnamon (µl/ml) (mean ± SE)*
	0 h	4 h	8 h	24 h	32 h	48 h	56 h	72 h
Liquid paraffin	0	20.8035 ± 0.2665a	21.8552 ± 0.1536a	22.1653 ± 0.1116a	22.4852 ± 0.0887a	22.718 ± 0.0592a	22.9528 ± 0.0887a	23.0540 ± 0.0919a
sunflower oil	0	4.6634 ± 1.0914b	7.4522 ± 0.5961b	10.8515 ± 0.6821b	14.7294 ± 1.1261b	17.0561 ± 1.2717b	18.5908 ± 1.3380b	19.2013 ± 1.3398b
Coconut oil	0	1.3937 ± 0.0710c	3.7585 ± 0.4151c	4.8968 ± 0.4832c	7.7396 ± 0.5107c	9.1673 ± 0.4843c	9.8969 ± 0.4709c	10.4000 ± 0.4314c
Rice bran oil	0	2.1667 ± 1.8900c	4.0484 ± 0.4185c	5.0699 ± 0.3482c	7.328 ± 0.3752c	8.5376 ± 0.3927c	10.2043 ± 0.4230c	10.7016 ± 0.4256c
*Different letters indicate statistically significant differences (Kruskal-Wallis test, Steel-Dwass posthoc; p < 0.05).
Comparisons were made between solvents at each time interval.
