# Supplementary material for: Properties of essential oils absorbed on the surface of cardboard pieces after using atmospheric-pressure plasma treatments to develop long-lasting Varroa miticides in honeybees (Apis mellifera)
Source: PLoS One. 2024 Feb 8;19(2):e0297980. doi: 10.1371/journal.pone.0297980 (PMC10852235; doi:10.1371/journal.pone.0297980)
Supplement: S2 Table — (XLSX) [file pone.0297980.s002.xlsx]

## Sheet: Sheet1
S2 Table Release rates (mean ± SE) of cinnamon, citronella and clove essential oils by argon plasma-treated cardboard at different gas flow rates and duration of treatment (n = 3/treatment group).
Release rate cinnamon
		Release rate of cinnamon (µl/ml) (mean ± SE)*
	Treatment	4 h	8 h	24 h	32 h	48 h	56 h	72 h
	FR0.25 L/min_30s	14.3841 ± 0.1059c	19.7989 ± 0.1001	23.0622 ± 0.0384ab	23.9098 ± 0.0180a	24.5941 ± 0.0798a	25.4806 ± 0.1839b	25.6516 ± 0.1222b
	FR0.25 L/min_60s	15.5065 ± 0.3185ab	19.5215 ± 0.0963	22.9793 ± 0.0247b	23.9124 ± 0.0271a	24.5137 ± 0.0255a	26.0534 ± 0.0946a	26.1467 ± 0.0713a
	FR0.50 L/min_30s	14.5993 ± 0.3137bc	19.5422 ± 0.0577	22.9222 ± 0.0250bc	23.9150 ± 0.0113a	24.6071 ± 0.1000a	26.0223 ± 0.0681a	26.1908 ± 0.0823a
	FR0.50 L/min_60s	14.8663 ± 0.0391bc	19.6926 ± 0.1651	22.9663 ± 0.0793bc	23.8217 ± 0.0331ab	24.5915 ± 0.0337a	25.9990 ± 0.0492a	26.1363 ± 0.0137a
	FR1.0 L/min_30s	14.6511 ± 0.1797bc	19.9259 ± 0.2580	23.2773 ± 0.0255a	23.7932 ± 0.0250b	24.6252 ± 0.0356a	25.0353 ± 0.0158a	26.2426 ± 0.0404a
	FR1.0 L/min_60s	14.9414 ± 0.0360bc	19.7081 ± 0.4098	22.7434 ± 0.0544c	23.7750 ± 0.0255b	24.4152 ± 0.0250a	26.1856 ± 0.0476a	26.2789 ± 0.0292a
	Control	16.3022 ± 0.0887a	19.7911 ± 0.0746	23.0000 ± 0.0584b	23.2462 ± 0.0181c	23.6169 ± 0.0672b	25.2032 ± 0.0606b	25.2447 ± 0.0476c
Release rate citronella		Release rate of citronella (µl/ml) (mean ± SE)*
		4 h	8 h	24 h	32 h	48 h	56 h	72 h
	FR0.25 L/min_30s	5.2374 ± 0.1030a	8.2060 ± 0.1027a	10.9010 ± 0.0997a	13.4171 ± 0.0562a	16.3283 ± 0.0464a	19.7123 ± 0.0234a	22.2418 ± 0.0683a
	FR0.25 L/min_60s	5.2982 ± 0.0469a	8.2263 ± 0.1086a	10.8369 ± 0.0701a	13.3563 ± 0.0722a	16.1966 ± 0.0310a	19.6109 ± 0.0422a	22.3398 ± 0.0439a
	FR0.50 L/min_30s	3.9203 ± 0.1406b	7.2232 ± 0.0531b	10.4519 ± 0.0351b	12.0324 ± 0.0365b	14.4573 ± 0.0731b	17.7096 ± 0.1082b	20.8031 ± 0.0642c
	FR0.50 L/min_60s	4.2986 ± 0.0188b	7.2502 ± 0.0576b	10.3978 ± 0.0353b	12.0729 ± 0.0365b	14.2411 ± 0.1699b	17.8278 ± 0.0211b	22.0493 ± 0.0962a
	FR1.0 L/min_30s	4.2580 ± 0.0899b	6.9125 ± 0.1030b	10.3708 ± 0.0616b	12.1574 ± 0.0703b	14.5248 ± 0.0255b	17.5407 ± 0.0822b	20.7964 ± 0.0564c
	FR1.0 L/min_60s	5.2780 ± 0.0969a	6.8754 ± 0.0611b	10.4350 ± 0.0411b	12.1000 ± 0.0562b	14.3728 ± 0.0255b	17.6555 ± 0.0410b	21.5393 ± 0.1298b
	Control	2.3634 ± 0.0454c	5.8487 ± 0.1530c	8.6214 ± 0.0353c	10.6410 ± 0.0264c	12.3769 ± 0.0719c	14.5653 ± 0.0819c	17.4968 ± 0.1188d
Release rate clove		Release rate of clove (µl/ml) (mean ± SE)*
		4 h	8 h	24 h	32 h	48 h	56 h	72 h
	FR0.25 L/min_30s	2.2978 ± 0.0823ab	3.7369 ± 0.1085bc	6.7858 ± 0.0372bd	8.1567 ± 0.0346b	10.2358 ± 0.0458cd	12.3092 ± 0.0669b	13.9844 ± 0.0592b
	FR0.25 L/min_60s	2.4030 ± 0.0346a	3.7341 ± 0.0656bc	6.6579 ± 0.0403d	8.1852 ± 0.0345b	10.1220 ± 0.0130d	12.3006 ± 0.1480b	14.1891 ± 0.0680b
	FR0.50 L/min_30s	2.1328 ± 0.0410abc	4.0924 ± 0.0486a	7.0219 ± 0.0271a	8.4554 ± 0.0571a	11.4701 ± 0.0940a	13.3899 ± 0.0345a	15.7733 ± 0.0839a
	FR0.50 L/min_60s	1.7176 ± 0.0246bc	4.0100 ± 0.0395ab	6.8825 ± 0.0297b	8.4127 ± 0.0233a	11.2255 ± 0.0786a	13.1425 ± 0.1080a	15.5685 ± 0.2046a
	FR1.0 L/min_30s	1.9565 ± 0.0345abc	3.6971 ± 0.0226c	6.8114 ± 0.0226bc	8.1738 ± 0.0410b	10.6539 ± 0.1613b	12.2750 ± 0.0373b	14.2716 ± 0.1604b
	FR1.0 L/min_60s	1.6749 ± 0.3051c	3.7426 ± 0.0588bc	6.7147 ± 0.0187cd	8.1908 ± 0.0228b	10.5316 ± 0.0820bc	12.3689 ± 0.0801b	14.3768 ± 0.1481b
	Control	1.7432 ± 0.0403bc	3.5777 ± 0.0514c	6.7915 ± 0.0173bcd	8.1340 ± 0.0385b	10.1931 ± 0.0158cd	12.2181 ± 0.0479b	13.8336 ± 0.0591b
*Different letters indicate statistically significant differences (ANOVA, Tukey-HSD; p < 0.05 and Kruskal-Wallis test, Steel-Dwass posthoc; p < 0.05).
Comparisons were made between treatments at each time interval.
