# Supplementary material for: Properties of essential oils absorbed on the surface of cardboard pieces after using atmospheric-pressure plasma treatments to develop long-lasting Varroa miticides in honeybees (Apis mellifera)
Source: PLoS One. 2024 Feb 8;19(2):e0297980. doi: 10.1371/journal.pone.0297980 (PMC10852235; doi:10.1371/journal.pone.0297980)
Supplement: S3 Table — (XLSX) [file pone.0297980.s003.xlsx]

## Sheet: Sheet1
S3 Table Evaporation rates (mean ± SE) of cinnamon essential oil from cardboard treated with argon plasma at different gas flow rates and duration of treatment (n = 3/treatment group).
Time	Evaporation rate of cinnamon (µl/g∙ h) (mean ± SE)*
	FR0.25 L/min_30 s	FR0.25 L/min_60 s	FR0.50 L/min_30 s	FR0.50 L/min_60 s	FR1.0 L/min_30 s	FR1.0 L/min_60 s	Control
0 h	0.0000 ± 0.0000	0.0000 ± 0.0000	0.0000 ± 0.0000	0.0000 ± 0.0000	0.0000 ± 0.0000	0.0000 ± 0.0000	0.0000 ± 0.0000
2 h	0.0053 ± 0.0010ab	0.0008 ± 0.0005b	0.0052 ± 0.0011ab	0.0026 ± 0.0014ab	0.0049 ± 0.0001ab	0.0058 ± 0.0026ab	0.0112 ± 0.0038a
4 h	0.0080 ± 0.0057a	0.0108 ± 0.0076a	0.0000 ± 0.0000a	0.0000 ± 0.0000a	0.0019 ± 0.0010a	0.0003 ± 0.0003a	0.0039 ± 0.0031a
6 h	0.0133 ± 0.0052d	0.0178 ± 0.0075d	0.1108 ± 0.0425bc	0.2175 ± 0.0148a	0.1314 ± 0.0076ab	0.1970 ± 0.0166ab	0.0228 ± 0.0044cd
8 h	0.0309 ± 0.0044ab	0.0264 ± 0.0017ab	0.0194 ± 0.0032ab	0.0082 ± 0.0019b	0.0390 ± 0.0124a	0.0234 ± 0.0025ab	0.0349 ± 0.0018a
Day 1	0.0251 ± 0.0025ab	0.0264 ± 0.0011a	0.0221 ± 0.0042abc	0.0151 ± 0.0011bcd	0.0140 ± 0.0005cd	0.0106 ± 0.0018d	0.0229 ± 0.0012abc
Day 2	0.0342 ± 0.0021ab	0.0443 ± 0.0013ab	0.0459 ± 0.0013ab	0.0392 ± 0.0018ab	0.0491 ± 0.0070a	0.0465 ± 0.0035ab	0.0305 ± 0.0031b
Day 3	0.0257 ± 0.0020b	0.0329 ± 0.0067b	0.0363 ± 0.0024ab	0.0537 ± 0.0058a	0.0242 ± 0.0032b	0.0346 ± 0.0010b	0.0316 ± 0.0011b
Day 4	0.0188 ± 0.0050b	0.0496 ± 0.0086a	0.0291 ± 0.0075ab	0.0178 ± 0.0011b	0.0257 ± 0.0017b	0.0232 ± 0.0021b	0.0136 ± 0.0006b
Day 5	0.0190 ± 0.0006ab	0.0142 ± 0.0026b	0.0184 ± 0.0016ab	0.0181 ± 0.0008ab	0.0191 ± 0.0013ab	0.0238 ± 0.0009a	0.0164 ± 0.0005b
Day 6	0.0196 ± 0.0029a	0.0201 ± 0.0022a	0.0171 ± 0.0029a	0.0139 ± 0.0009a	0.0158 ± 0.0023a	0.0130 ± 0.0022a	0.0161 ± 0.0002a
Day 7	0.0196 ± 0.0029a	0.0202 ± 0.0022a	0.0172 ± 0.0029a	0.0139 ± 0.0009a	0.0158 ± 0.0023a	0.0131 ± 0.0022a	0.0161 ± 0.0002a
Day 8	0.0182 ± 0.0014a	0.0128 ± 0.0011a	0.0243 ± 0.0056a	0.0216 ± 0.0018a	0.0204 ± 0.0030a	0.0176 ± 0.0015a	0.0203 ± 0.0011a
Day 9	0.0415 ± 0.0142a	0.0096 ± 0.0009bc	0.0087 ± 0.0009bc	0.0067 ± 0.0011c	0.0390 ± 0.0028ab	0.0455 ± 0.0039a	0.0599 ± 0.0074a
Day 10	0.0122 ± 0.0011ab	0.0131 ± 0.0002a	0.0090 ± 0.0017abcd	0.0066 ± 0.0004d	0.0079 ± 0.0001cd	0.0089 ± 0.0003bcd	0.0110 ± 0.0007abc
Day 11	0.0073 ± 0.0010a	0.0062 ± 0.0005a	0.0096 ± 0.0017a	0.0095 ± 0.0001a	0.0017 ± 0.0006b	0.0011 ± 0.0003b	0.0059 ± 0.0005a
Day 12	0.0073 ± 0.0011a	0.0062 ± 0.0005a	0.0096 ± 0.0017a	0.0094 ± 0.0001a	0.0017 ± 0.0007b	0.0011 ± 0.0003b	0.0059 ± 0.0005a
Day 13	0.0149 ± 0.0020a	0.0203 ± 0.0032a	0.0152 ± 0.0012a	0.0155 ± 0.0019a	0.0154 ± 0.0009a	0.0149 ± 0.0005a	0.0141 ± 0.0007a
Day 14	0.0070 ± 0.0003ab	0.0040 ± 0.0008b	0.0057 ± 0.0011b	0.0069 ± 0.0008ab	0.0054 ± 0.0004b	0.0047 ± 0.0005b	0.0103 ± 0.0008a
*Different letters indicate statistically significant differences (ANOVA, Tukey-HSD; p < 0.05 and Kruskal-Wallis test, Steel-Dwass posthoc; p < 0.05).
Comparisons were made between treatments at each time interval.
