# Supplementary material for: Properties of essential oils absorbed on the surface of cardboard pieces after using atmospheric-pressure plasma treatments to develop long-lasting Varroa miticides in honeybees (Apis mellifera)
Source: PLoS One. 2024 Feb 8;19(2):e0297980. doi: 10.1371/journal.pone.0297980 (PMC10852235; doi:10.1371/journal.pone.0297980)
Supplement: S4 Table — (XLSX) [file pone.0297980.s004.xlsx]

## Sheet: Sheet1
S4 Table Percent (mean ± SE) of Varroa mite infestation and frames covered with adult bees (FOB) in colonies after treated with plasma untreated and treated-cardboard piece impregnated with different concentrations of cardamon oil (n = 10 colonies/treatment group).
Treatment	Percent Varroa mite infestation and frames covered with adult bees (FOB) (mean ± SE)*			% efficacy		% adult bee reduction at 35 days
	0 day	21 days	35 days	21 days	35 days
(Mite) Control	0.97 ± 0.25	1.60 ± 0.55	1.63 ± 0.61
(Mite) Cardamon 1%	1.07 ± 0.36	1.47 ± 0.49	2.07 ± 0.58	16.9269	-14.6688
(Mite) Cardamon 5%	1.17 ± 0.43	1.47 ± 0.57	3.07 ± 1.81	24.0474	-55.5691
(Mite) Cardamon 5% + Plasma	1.00 ± 0.34	0.70 ± 0.16	1.60 ± 0.44	57.7082	5.3056
(Mite) Formic acid 65%	1.50 ± 0.74	0.23 ± 0.13	0.47 ± 0.19	90.602	81.5871
(FOB) Control	8.35 ± 0.53	7.55 ± 0.35	7.85 ± 0.49			5.98802
(FOB) Cardamon 1%	8.45 ± 0.47	7.75 ± 0.36	7.75 ± 0.58			8.28402
(FOB) Cardamon 5%	9.05 ± 0.58	7.55 ± 0.57	8.05 ± 0.60			11.0497
(FOB) Cardamon 5% + Plasma	9.95 ± 0.59	8.30 ± 0.42	8.15 ± 0.64			18.0905
(FOB) Formic acid 65%	8.45 ± 0.71	6.80 ± 0.53	6.20 ± 0.83			26.6272
*Comparisons were made at each time interval.
There were no significant differences between treatments (Kruskal-Wallis test, p>0.05).
