# Supplementary material for: Properties of essential oils absorbed on the surface of cardboard pieces after using atmospheric-pressure plasma treatments to develop long-lasting Varroa miticides in honeybees (Apis mellifera)
Source: PLoS One. 2024 Feb 8;19(2):e0297980. doi: 10.1371/journal.pone.0297980 (PMC10852235; doi:10.1371/journal.pone.0297980)
Supplement: S5 Table — (XLSX) [file pone.0297980.s005.xlsx]

## Sheet: Sheet1
S5 Table Percent (mean ± SE) of Varroa mite infestation and frames covered with adult bees (FOB) in colonies after treated with plasma untreated and treated-cardboard piece impregnated with different concentrations of essential oils (n = 7 colonies/treatment group).
Treatment	Percent Varroa mite infestation and frames covered with adult bees (FOB) (mean ± SE)*		% efficiency	% adult bee reduction at 28 days
	0 day	28 days	28 days
(Mite) Control	2.12 ± 0.63	9.75 ± 3.79
(Mite) Cardamon 2.5% + Clove 2.5%	2.00 ± 0.83	6.80 ± 2.36	25.8974
(Mite) Clove 5% + Plasma	1.39 ± 0.57	3.94 ± 1.43	38.1027
(Mite) Cardamon 5% + Plasma	1.93 ± 0.60	6.17 ± 1.58	30.005
(FOB) Control	8.62 ± 0.46	5.12 ± 0.87		40.5797
(FOB) Cardamon 2.5% + Clove 2.5%	8.40 ± 0.51	5.40 ± 0.97		35.7143
(FOB) Clove 5% + Plasma	7.25 ± 0.53	4.33 ± 0.95		40.2299
(FOB) Cardamon 5% + Plasma	8.67 ± 0.52	4.06 ± 0.89		53.2051
*Comparisons were made at each time interval.
There were no significant differences between treatments (Kruskal-Wallis test, p>0.05).
